# Supplementary material for: Towards Cell-Permeable Hepatitis B Virus Core Protein Variants as Potential Antiviral Agents
Source: Microorganisms. 2024 Aug 28;12(9):1776. doi: 10.3390/microorganisms12091776 (PMC11434381; doi:10.3390/microorganisms12091776)
Supplement: Supplementary file 1 [file microorganisms-12-01776-s001.zip]

Archive with 1 entries (1 files):
- microorganisms-3077727-supplementary.pdf
